# Supplementary material for: Antimicrobial Resistance and Molecular Characterization of Citrobacter spp. Causing Extraintestinal Infections
Source: Front Cell Infect Microbiol. 2021 Aug 27;11:737636. doi: 10.3389/fcimb.2021.737636 (PMC8429604; doi:10.3389/fcimb.2021.737636)
Supplement: Supplementary file 2 [file Table_1.xlsx]

## Sheet: Sheet1
		Table S1 Characteristics of CCs
CCs	ST	isolate	country	year	source	aspC	clpX	fadD	mdh	arcA	dnaG	lysP
CC1	1	CF65	China (Previous study)	2011	animal	2	1	1	1	2	1	1
	1	CF89	China (Previous study)	2011	healthy individual fecal	2	1	1	1	2	1	1
	1	CF90	China (Previous study)	2011	Diarrheal patient fecal	2	1	1	1	2	1	1
	1	CF86	China (Previous study)	2011	Diarrheal patient fecal	2	1	1	1	2	1	1
	1	CF86	China (Previous study)	2011	Diarrheal patient fecal	2	1	1	1	2	1	1
	1	CF80	China (Previous study)	2011	Diarrheal patient fecal	2	1	1	1	2	1	1
	1	CF81	China (Previous study)	2011	Diarrheal patient fecal	2	1	1	1	2	1	1
	1	CF77	China (Previous study)	2011	animal	2	1	1	1	2	1	1
	1	CF73	China (Previous study)	2011	animal	2	1	1	1	2	1	1
	1	CF75	China (Previous study)	2011	animal	2	1	1	1	2	1	1
	1	CF69	China (Previous study)	2011	environmental sample	2	1	1	1	2	1	1
	1	CitroHB2017017	China (Previous study)	2017	Diarrheal patient fecal	2	1	1	1	2	1	1
	1	CitroHB2017061	China (Previous study)	2017	food	2	1	1	1	2	1	1
	3	CF76	China (Previous study)	2011	animal	2	1	1	4	2	1	1
	3	CF79	China (Previous study)	2011	Diarrheal patient fecal	2	1	1	4	2	1	1
	3	CF93	China (Previous study)	2011	Diarrheal patient fecal	2	1	1	4	2	1	1
	3	CF92	China (Previous study)	2011	Diarrheal patient fecal	2	1	1	4	2	1	1
CC2	2	CF66	China (Previous study)	2011	animal	1	2	2	3	1	2	2
	2	CF67	China (Previous study)	2011	animal	1	2	2	3	1	2	2
	2	CF71	China (Previous study)	2011	animal	1	2	2	3	1	2	2
	2	CF72	China (Previous study)	2011	animal	1	2	2	3	1	2	2
	2	CF78	China (Previous study)	2011	Diarrheal patient fecal	1	2	2	3	1	2	2
	2	CF94	China (Previous study)	2011	Diarrheal patient fecal	1	2	2	3	1	2	2
	5	CF70	China (Previous study)	2011	animal	1	2	3	3	1	2	2
	5	CF82	China (Previous study)	2011	Diarrheal patient fecal	1	2	3	3	1	2	2
CC3	11	NMI_4814/11	Other country (Poland)	2011	environmental sample	8	7	10	8	7	6	11
	11	C487	Other country (Thailand)	2017	human extraintestinal sample (urine)	8	7	10	8	7	6	11
	571	7-EC	Other country (South Africa)	2018	environmental sample	8	7	10	8	7	178	11
	571	8-EC	Other country (South Africa)	2018	environmental sample	8	7	10	8	7	178	11
	571	10-EC	Other country (South Africa)	2018	environmental sample	8	7	10	8	7	178	11
	571	11-EC	Other country (South Africa)	2018	environmental sample	8	7	10	8	7	178	11
	571	7-EC	Other country (South Africa)	2018	environmental sample	8	7	10	8	7	178	11
	571	8-EC	Other country (South Africa)	2018	environmental sample	8	7	10	8	7	178	11
	571	10-EC	Other country (South Africa)	2018	environmental sample	8	7	10	8	7	178	11
	571	11-EC	Other country (South Africa)	2018	environmental sample	8	7	10	8	7	178	11
	571	7-EC	Other country (South Africa)	2018	environmental sample	8	7	10	8	7	178	11
	571	8-EC	Other country (South Africa)	2018	environmental sample	8	7	10	8	7	178	11
	571	10-EC	Other country (South Africa)	2018	environmental sample	8	7	10	8	7	178	11
	571	11-EC	Other country (South Africa)	2018	environmental sample	8	7	10	8	7	178	11
CC4	14	M2308	Other country (Israel)	2010	healthy individual fecal	10	12	13	10	10	10	11
	14	IMR208/13	Other country (Malaysia)	2013	human extraintestinal sample (urine)	10	12	13	10	10	10	11
	14	IMR511/13	Other country (Malaysia)	2013	human extraintestinal sample (tissue)	10	12	13	10	10	10	11
	14	IMR503/13	Other country (Malaysia)	2013	human extraintestinal sample (tissue)	10	12	13	10	10	10	11
	150	CitroHB2017024	China (Previous study)	2017	Diarrheal patient fecal	10	12	13	10	10	9	11
	310	CitroHB2017020	China (Previous study)	2017	Diarrheal patient fecal	117	12	13	10	10	9	11
CC5	16	M3634	Other country (Latvia)	2009	healthy individual fecal	11	12	14	6	9	9	11
	19	M1238	Other country (Latvia)	2009	healthy individual fecal	11	12	14	6	5	9	11
	19	IMR414/12	Other country (Malaysia)	2012	human extraintestinal sample (urine)	11	12	14	6	5	9	11
	24	MBL361	Other country (Croatia)	2014	healthy individual fecal	17	12	14	6	5	9	11
CC6	288	CitroHB2016023	China (Previous study)	2016	food	12	13	146	11	4	3	13
	17	CFAH2014007	China (Previous study)	2014	Diarrheal patient fecal	12	13	16	11	4	3	13
	17	CFAH2014021	China (Previous study)	2014	Diarrheal patient fecal	12	13	16	11	4	3	13
	17	CitroHB2016004	China (Previous study)	2016	Diarrheal patient fecal	12	13	16	11	4	3	13
	17	M818	Other country (Latvia)	2008	healthy individual fecal	12	13	16	11	4	3	13
	17	M829	Other country (Latvia)	2009	healthy individual fecal	12	13	16	11	4	3	13
	17	NMI_5868/12	Other country (Poland)	2012	human extraintestinal sample (skin necrosis)	12	13	16	11	4	3	13
	17	NMI_5220/12	Other country (Poland)	2012	human extraintestinal sample (urine)	12	13	16	11	4	3	13
CC7	18	M8128	Other country (Greece)	2010	healthy individual fecal	10	14	17	12	5	5	14
	18	CF-2316	Other country (Poland)	2016	human extraintestinal sample (bronchial aspirate)	10	14	17	12	5	5	14
	18	CF_14	Other country (Spain)	2014	human extraintestinal sample (urine)	10	14	17	12	5	5	14
	42	AH2008004	China (Previous study)	2008	food	10	14	17	27	5	5	14
	159	Ci32	Other country (Japan)	2016	animal	10	14	13	12	5	5	14
CC8	27	AH2007004	China (Previous study)	2007	Diarrheal patient fecal	20	20	23	19	14	16	20
	230	CFAH2016014	China (Previous study)	2016	Diarrheal patient fecal	20	20	23	88	14	16	20
CC9	54	AH2008016	China (Previous study)	2008	healthy individual fecal	28	26	41	16	18	6	28
	36	AH2007018	China (Previous study)	2007	Diarrheal patient fecal	28	26	7	16	18	6	28
	278	CitroHB2016013	China (Previous study)	2016	food	28	26	41	48	18	6	28
CC10	40	AH2007023	China (Previous study)	2007	healthy individual fecal	23	28	31	18	20	26	19
	38	AH2007021	China (Previous study)	2007	Diarrheal patient fecal	23	28	31	18	18	26	19
	39	AH2007022	China (Previous study)	2007	Diarrheal patient fecal	23	28	31	18	14	26	19
CC11	44	AH2008006	China (Previous study)	2008	food	31	14	33	29	18	9	11
	415	ME160401H	Other country (Ireland)	2016	human extraintestinal sample (toe)	151	14	33	29	18	9	11
CC12	508	Cifr3464	Other country (Germany)	2016	healthy individual fecal	127	10	35	13	7	6	11
	46	AH2008008	China (Previous study)	2008	food	47	10	35	13	7	6	11
CC13	187	CFAH2014032	China (Previous study)	2014	healthy individual fecal	33	33	36	32	14	29	19
	189	CFAH2014004	China (Previous study)	2014	Diarrheal patient fecal	33	33	36	32	14	29	84
	243	CB00004	Other country (USA)	2017	human extraintestinal sample (urine)	33	33	36	99	14	29	19
	48	AH2008010	China (Previous study)	2008	food	33	33	36	32	22	29	19
CC14	51	AH2008014	China (Previous study)	2008	food	36	36	39	35	19	32	35
	55	AH2009002	China (Previous study)	2009	food	36	36	39	35	5	32	35
CC15	225	CFAH2015010	China (Previous study)	2015	Diarrheal patient fecal	82	38	43	37	24	32	37
	225	CFAH2016015	China (Previous study)	2016	Diarrheal patient fecal	82	38	43	37	24	32	37
	225	CitroHB2017095	China (Previous study)	2017	food	82	38	43	37	24	32	37
	58	AH2009006	China (Previous study)	2009	food	38	38	43	37	24	32	37
CC16	71	AH2009010	China (Previous study)	2009	food	39	40	46	38	14	36	38
	72	AH2009011	China (Previous study)	2009	food	39	40	45	38	14	36	38
	60	AH2009008	China (Previous study)	2009	food	39	40	45	38	26	36	38
CC17	552	CDX006	China (Other study)	2014	human extraintestinal sample (urine)	56	50	57	47	33	45	16
	63	2747	Other country (Bulgaria)	2014	human extraintestinal sample (blood)	49	50	57	47	33	45	16
CC18	73	AH2009013	China (Previous study)	2009	Diarrheal patient fecal	40	41	47	39	15	23	39
	74	CitroHB2017021	China (Previous study)	2017	Diarrheal patient fecal	40	42	47	39	15	23	39
	74	AH2009014	China (Previous study)	2009	Diarrheal patient fecal	40	42	47	39	15	23	39
	76	AH2009016	China (Previous study)	2009	food	40	42	47	39	27	23	39
CC19	75	AH2009015	China (Previous study)	2009	Diarrheal patient fecal	41	43	48	18	14	19	12
	77	AH2009017	China (Previous study)	2009	food	41	43	48	18	14	19	40
CC20	79	food	China (Previous study)	2009	food	43	22	50	41	29	38	42
	385	food	China (Previous study)	2017	food	43	22	50	41	29	117	42
CC21	86	AH2011009	China (Previous study)	2011	food	5	48	56	6	7	43	11
	124	Cf5976/16	Other country (Poland)	2016	human extraintestinal sample (catheter)	5	48	56	6	7	43	61
CC22	116	CFAH2014015	China (Previous study)	2014	Diarrheal patient fecal	16	12	7	10	5	55	5
	116	CF9	China (Other study)	2014	human extraintestinal sample (blood)	16	12	7	10	5	55	5
	116	CF13	China (Other study)	2015	human extraintestinal sample (blood)	16	12	7	10	5	55	5
	116	C237	Other country (Thailand)	2016	human extraintestinal sample (urine)	16	12	7	10	5	55	5
	116	C238B	Other country (Thailand)	2016	human extraintestinal sample (sputum)	16	12	7	10	5	55	5
	579	22008853	Other country (The Netherlands)	2020	unknown	16	12	243	10	5	55	5
CC23	118	Cit fre 80	Other country (Italy)	2016	healthy individual fecal	64	63	33	6	5	22	14
	119	Cit fre 145	Other country (Italy)	2016	healthy individual fecal	64	63	33	13	5	22	14
CC24	417	ME170319Y	Other country (Ireland)	2017	healthy individual fecal	66	64	14	12	7	6	11
	122	Cit fre 3598	Other country (Italy)	2016	human extraintestinal sample (abdominal fluid)	66	64	14	11	7	6	11
CC25	125	CitroHB2017018	China (Previous study)	2017	Diarrheal patient fecal	28	12	62	55	40	6	50
	516	86	Other country (Spain)	2018	human extraintestinal sample (hospital sewage)	28	12	227	55	40	6	50
CC26	176	CFAH2014048	China (Previous study)	2014	healthy individual fecal	10	107	14	15	5	11	11
	139	Z9	China (Other study)	2019	healthy individual fecal	10	12	14	15	5	11	11
	456	C43	China (This study)	2018	human extraintestinal sample (sputum)	171	12	101	15	5	11	17
	471	C69	China (This study)	2018	human extraintestinal sample (urine)	171	12	101	173	5	11	17
CC27	156	Ci20	Other country (Japan)	2016	animal	15	63	13	12	7	54	5
	158	Ci31	Other country (Japan)	2016	animal	15	63	17	12	7	54	5
CC28	270	CitroHB2016003	China (Previous study)	2016	Diarrheal patient fecal	10	12	7	6	5	11	11
	167	N15-02052	Other country (Canada)	2015	food	10	12	7	72	5	11	11
	521	187	Other country (Spain)	2018	human extraintestinal sample (hospital sewage)	10	206	7	72	5	11	11
CC29	168	N17-00150	Other country (Canada)	2015	food	9	84	16	11	47	66	72
	304	CitroHB2017009	China (Previous study)	2017	Diarrheal patient fecal	9	147	16	11	47	66	72
CC30	170	2017523	Other country (Spain)	2017	human extraintestinal sample (wound)	81	85	12	11	47	8	79
	222	CFAH2015007	China (Previous study)	2015	Diarrheal patient fecal	92	85	12	11	47	8	79
CC31	182	CFAH2014009	China (Previous study)	2014	Diarrheal patient fecal	23	89	98	19	54	34	23
	183	CFAH2014026	China (Previous study)	2014	Diarrheal patient fecal	23	89	98	19	60	34	23
CC32	192	CFAH2014044	China (Previous study)	2014	healthy individual fecal	61	44	101	93	63	88	94
	193	CFAH2014045	China (Previous study)	2014	healthy individual fecal	61	44	101	93	63	38	94
	116	CFAH2014015	China (Previous study)	2014	Diarrheal patient fecal	16	12	7	10	5	55	5
	116	CF9	China (Other study)	2014	human extraintestinal sample (blood)	16	12	7	10	5	55	5
	116	CF13	China (Other study)	2015	human extraintestinal sample (blood)	16	12	7	10	5	55	5
	116	C237	Other country (Thailand)	2016	human extraintestinal sample (urine)	16	12	7	10	5	55	5
	116	C238B	Other country (Thailand)	2016	human extraintestinal sample (sputum)	16	12	7	10	5	55	5
	579	22008853	Other country (The Netherlands)	2020	unknown	16	12	243	10	5	55	5
	176	CFAH2014048	China (Previous study)	2014	healthy individual fecal	10	107	14	15	5	11	11
	139	Z9	China (Other study)	2019	healthy individual fecal	10	12	14	15	5	11	11
CC33	212	CFAH2015005	China (Previous study)	2015	Diarrheal patient fecal	5	96	103	82	5	22	17
	228	CFAH2016006	China (Previous study)	2016	Diarrheal patient fecal	5	96	103	82	58	22	17
CC34	416	ME170049C	Other country (Ireland)	2017	healthy individual fecal	9	11	4	95	59	66	106
	213	CFAH2015016	China (Previous study)	2015	Diarrheal patient fecal	9	11	122	95	59	66	106
CC35	214	CFAH2015009	China (Previous study)	2015	Diarrheal patient fecal	15	12	13	12	5	22	50
	214	CitroHB2017051	China (Previous study)	2017	food	15	12	13	12	5	22	50
	312	CitroHB2017025	China (Previous study)	2017	Diarrheal patient fecal	15	12	13	12	24	22	50
CC36	219	CFAH2015006	China (Previous study)	2015	Diarrheal patient fecal	54	10	56	12	7	79	11
	219	CFAH2015017	China (Previous study)	2015	healthy individual fecal	54	10	56	12	7	79	11
	219	CitroHB2017023	China (Previous study)	2017	Diarrheal patient fecal	54	10	56	12	7	79	11
	269	CitroHB2016001	China (Previous study)	2016	Diarrheal patient fecal	112	10	56	12	7	79	11
CC37	328	CitroHB2017042	China (Previous study)	2017	food	4	4	108	7	6	81	59
	289	CitroHB2016024	China (Previous study)	2016	food	114	4	108	7	6	81	59
	236	CFAH2016007	China (Previous study)	2016	Diarrheal patient fecal	94	4	108	7	6	81	59
CC38	355	CitroHB2017072	China (Previous study)	2017	Diarrheal patient fecal	61	52	181	49	69	140	150
	297	CitroHB2016035	China (Previous study)	2016	food	61	52	172	49	69	140	150
	297	CitroHB2017099	China (Previous study)	2017	food	61	52	172	49	69	140	150
CC39	329	CitroHB2017043	China (Previous study)	2017	food	5	78	151	114	18	5	73
	590	NMI4051_18	Other country (Poland)	2018	healthy individual fecal	16	78	151	114	18	5	73
CC40	331	CitroHB2017045	China (Previous study)	2017	food	59	119	144	106	3	109	51
	344	CitroHB2017060	China (Previous study)	2017	food	59	119	143	106	3	109	51
CC41	353	CitroHB2017070	China (Previous study)	2017	Diarrheal patient fecal	126	22	160	7	30	38	133
	370	CitroHB2017090	China (Previous study)	2017	food	126	22	160	118	30	38	133
CC42	378	CitroHB2017101	China (Previous study)	2017	food	122	143	148	81	24	116	37
	369	CitroHB2017089	China (Previous study)	2017	food	122	133	148	81	24	116	37
CC43	384	CitroHB2017107	China (Previous study)	2017	food	45	130	153	40	24	115	94
	381	CitroHB2017104	China (Previous study)	2017	food	45	130	153	40	24	115	127
CC44	480	22007341	Other country (The Netherlands)	2019	unknown	180	90	4	11	4	8	8
	421	ME170352X	Other country (Ireland)	2017	unknown	159	90	4	11	4	8	8
CC45	474	C74	China (This study)	2018	human extraintestinal sample (sputum)	171	184	101	165	101	84	177
	440	C73	China (This study)	2018	human extraintestinal sample (urine)	171	184	101	161	101	84	177
	440	C22	China (This study)	2017	human extraintestinal sample (urine)	171	184	101	161	101	84	177
CC46	460	C51	China (This study)	2018	human extraintestinal sample (urine)	171	12	101	10	10	9	11
	443	C26	China (This study)	2017	human extraintestinal sample (urine)	171	12	101	10	103	9	11
	465	C58	China (This study)	2018	human extraintestinal sample (urine)	175	12	101	10	10	9	11
CC47	456	C43	China (This study)	2018	human extraintestinal sample (sputum)	171	12	101	15	5	11	17
	471	C69	China (This study)	2018	human extraintestinal sample (urine)	171	12	101	173	5	11	17
	212	CFAH2015005	China (Previous study)	2015	Diarrheal patient fecal	5	96	103	82	5	22	17
	228	CFAH2016006	China (Previous study)	2016	Diarrheal patient fecal	5	96	103	82	58	22	17
	156	Ci20	Other country (Japan)	2016	animal	15	63	13	12	7	54	5
	158	Ci31	Other country (Japan)	2016	animal	15	63	17	12	7	54	5
CC48	457	C44	China (This study)	2018	human extraintestinal sample (urine)	171	184	213	169	107	84	182
	467	C60	China (This study)	2018	human extraintestinal sample (urine)	171	184	101	169	107	84	182
CC49	604	CPE-19	Other country (Finland)	2019	human extraintestinal sample (blood)	26	5	17	15	40	9	17
	515	AI3058	Other country (Spain)	2017	human extraintestinal sample (wound)	26	5	17	15	122	9	17
CC50	517	120	Other country (Spain)	2018	human extraintestinal sample (hospital sewage)	183	205	58	42	30	175	105
	583	CPO20180010	Other country (Denmark)	2018	human extraintestinal sample (urine)	133	205	58	42	30	175	105
CC51	524	ZDHYF645	China (Other study)	2019	human extraintestinal sample (urine)	9	208	193	188	47	66	194
	551	IR5464	China (Other study)	2017	human extraintestinal sample (bile)	9	208	193	11	47	66	194
	246	CB00011	Other country (USA)	2017	human extraintestinal sample (sputum）	104	72	125	97	44	96	110
	282	CitroHB2016017	China (Previous study)	2016	food	5	12	147	144	5	9	5
